# Supplementary material for: The Effects of Super-Fast Heating Rate and Holding Time on the Microstructure and Properties of DP Fe-0.16C-1.4Mn Sheet Steel
Source: Materials (Basel). 2024 Oct 11;17(20):4982. doi: 10.3390/ma17204982 (PMC11509179; doi:10.3390/ma17204982)
Supplement: Supplementary file 1 [file materials-17-04982-s001.zip]

Archive with 1 entries (1 files):
- materials-3235365-supplementary.pdf
